# Supplementary material for: Cytokine Dynamics in Severe COVID-19 vs. Influenza A Elderly Patients: A Prospective Comparative Study
Source: Int J Mol Sci. 2026 Feb 1;27(3):1463. doi: 10.3390/ijms27031463 (PMC12898413; doi:10.3390/ijms27031463)
Supplement: Supplementary file 1 [file ijms-27-01463-s001.zip]

Archive with 1 entries (1 files):
- ijms-4115658-supplementary.pdf
